# Supplementary material for: Tunable Particle Separation in a Straight Microchannel via Symmetrical Viscoelastic Sheath Flows
Source: Biosensors (Basel). 2026 May 8;16(5):273. doi: 10.3390/bios16050273 (PMC13204369; doi:10.3390/bios16050273)
Supplement: Supplementary file 1 [file biosensors-16-00273-s001.zip]

Archive with 4 entries (4 files):
- video S1.mp4
- video S2.mp4
- video S3.mp4
- Supporting information-Final Proofreading.pdf
